# Supplementary material for: Effectiveness of COVID-19 Vaccines in the General Population of an Italian Region before and during the Omicron Wave
Source: Vaccines (Basel). 2022 Apr 22;10(5):662. doi: 10.3390/vaccines10050662 (PMC9146679; doi:10.3390/vaccines10050662)
Supplement: Supplementary file 1 [file vaccines-10-00662-s001.zip]

Archive with 1 entries (1 files):
- vaccines-1652524-supplementary.pdf
